# Supplementary material for: Integrated proteomic and metabolomic analyses reveal the importance of aroma precursor accumulation and storage in methyl jasmonate-primed tea leaves
Source: Hortic Res. 2021 May 1;8:95. doi: 10.1038/s41438-021-00528-9 (PMC8087812; doi:10.1038/s41438-021-00528-9)
Supplement: Supplementary file 3 — Table S2. Differential nonvolatile metabolites [file 41438_2021_528_MOESM3_ESM.xlsx]

## Sheet: nonvolatile metabolites
MeJA-primed responsive differential nonvolatile metabolites
	RT(min)	Metabolites	Molecular	Pathways related	Precursors(m/z)	Mass	Diff (ppm)	Ion.	Fold changes
NO.									MT_12h/MT_0h	MT_24h/MT_0h	MT_48h/MT_0h
1	14.3947	1-O-[2-(L-Cysteinamido)-2-deoxy-α-D-glucopyranosyl]-1D-myo-inositol	C15H28N2O11S	-	427.136	426.129	0.35	(M+H)+	3.63736	16.79	14.586
2	16.068	2H-Indol-2-one, 1,3-dihydro-7-hydroxy-4-[2-(propylamino)ethyl]- glucuronide	C19H26N2O8	-	409.163	410.171	0.43	(M-H)-	18.3049	18.1288	17.7306
3	21.3819	6'-Apiosyllotaustralin	C16H27NO10	-	438.174	393.163	0.15	(M+HCOO)-	19.0829	16.6531	17.8968
4	25.453	Anhydroicaritin 3-rhamnosyl-(1-2)-rhamnoside	C33H40O14	-	641.224	660.242	0.18	(M-H2O-H)-	18.7884	19.0539	18.8345
5	8.65061	1,2,4,7-Tetraacetoxy-8-hydroxy-3-(4-hydroxyphenyl)dibenzofuran	C26H20O11	-	553.102	508.43	0.31	(M+HCOO)-	4.25859	2.53158	4.11319
6	9.47908	Dibutyl malate	‎C12H20O4	-	227.129	228.136	-0.32	(M-H)-	18.0637	17.8583	15.9896
7	12.0603	DIMBOA-Glucoside	C15H19NO10	-	418.106	373.105	0.35	(MHCOO)-	14.1846	13.8644	14.2509
8	20.6861	2-[4-(3-Hydroxypropyl)-2-methoxyphenoxy]-1,3-propanediol 1-glucoside	C19H30O10	-	441.166	418.184	0.39	(M+Na)+	-0.547636	-1.18468	-1.10102
9	25.2408	3-(2,4-Dihydroxyphenyl)-8,9-dihydro-5-hydroxy-8-(1-methylethenyl)-4H-furo[2,3-h]-1-benzopyran-5-one	C20H16O6	-	353.109	352.095	0.34	(M+H)+	23.7505	20.6293	17.5197
10	25.9744	Methyl 4-methoxy-2-[(2-methoxyethoxy)methoxy]-3-[(2E)-6-methoxy-3-methyl-6-oxo-2-hexen-1-yl]benzoate	C27H38O3	-	409.103	410.458	0.29	(M-H)-	15.7311	16.3434	16.5633
11	18.489	7α,11α-Dihydroxy-4(13),8-coloratadien-12,11-olide	C15 H20 O4	-	247.133	264.136	0.29	(M-H2O+H)+	0.411138	1.23147	2.21281
12	16.2068	(Z)-But-1-ene-1,2,4-tricarboxylate	C7H8O6	Amino acid related	169.014	188.032	0.51	(M-H2O-H)-	0.20486	0.0281536	-6.64046
13	10.0941	N-(1-Deoxy-1-fructosyl)valine	C11H21NO7	Amino acid related	284.111	279.129	0.37	(M-H2O+Na)+	1.3003	2.08045	2.77615
14	1.8	L-Glutamate	C5H9NO4	Amino acid related	148.102	147.052	1.09	(M+H)+	-0.0585194	-2.73359	-8.65967
15	2.401	L-Theanine	C7H14N2O3	Amino acid related	175.108	174.101	-2.61	(M+H)+	1.25227	0.784988	0.322838
16	14.2695	3-(3,4-Dihydroxyphenyl)pyruvate	C9H8O5	Amino acid related	177.02	196.157	-1.24	(M-H2O-H)-	20.0628	20.1046	20.6654
17	15.4092	5,6-Epoxy-5,6-dihydro-10'-apo-b,y-carotene-3,10'-diol	C27H38O3	Carotenoids related	411.128	410.282	1.24	(M+H)+	-17.3318	-17.3318	-17.3318
18	17.5214	(+/-)-6-Hydroxy-3-oxo-α-ionol	C13H20O3	Carotenoids related	225.157	224.126	-0.46	(M+H)+	0.0464611	0.0542545	1.82963
19	18.7879	gibberellin A29	C19 H24 O6	Carotenoids related	331.152	330.146	0.23	(M+H)+	-0.0596534	0.616219	-7.7829
20	19.9484	Abscisic acid glucose ester	C21H30O9	Carotenoids related	425.178	426.159	1.61	(M-H)-	9.61881	12.6718	14.8718
21	24.425	3b,6a-Dihydroxy-?-ionol 9-β-D-primeveroside	C24H40O12	Carotenoids related	579.266	520.251	0.28	(M+CH3COO)-	18.3598	18.8754	19.0259
22	25.2715	5,8-Epoxy-5,8-dihydro-10'-apo-b,y-carotene-3,10'-diol	C27H38O3	Carotenoids related	411.13	410.282	0.36	(M+H)+	15.3431	14.782	9.734
23	25.5816	3-Oxo-?-ionol 9-β-D-primeveroside	C24H38O11	Carotenoids related	485.238	502.241	0.34	(M-H2O+H)+	-1.02228	-1.31485	-0.970394
24	25.9913	3-Hydroxy-β-ionol 3-[glucosyl-(1-6)-glucoside]	C25H42O12	Carotenoids related	557.25	534.102	-2.05	(M+Na)+	14.0695	16.0704	16.3078
25	18.0897	dihydrophaseic acid 4-O-β-D-glucoside	C21 H32 O10	Carotenoids related	427.195	444.473	2.38	(M-H2O+H)+	3.66048	15.6518	15.8341
26	15.1312	Myricatin	C22H16O15S	Flavonoids related	551.021	552.026	0.56	(M-H)-	-3.87505	0.387348	0.47773
27	21.3797	Gemichalcone B	C29H26O7	Flavonoids related	485.164	486.171	0.26	(M-H)-	19.9257	18.7927	18.677
28	5.46736	1,3,4,5-Tetra-O-galloylquinic acid	C35H28O22	Flavonoids related	781.109	800.101	0.51	(M-H2O-H)-	11.9074	14.0333	14.1446
29	5.7685	Quercetin 3-(2'',6''-digalloylgalactoside)	C35H28O20	Flavonoids related	809.101	810.127	-1.21	(M-H)-	2.20627	12.4742	15.1433
30	6.93376	Myricetin 3-(6''-p-coumaroylglucoside)	C30H26O15	Flavonoids related	625.11	626.126	1.09	(M-H)-	4.83769	12.7138	14.7081
31	7.08453	Kaempferol 3-p-coumarate	C24H16O8	Flavonoids related	459.072	460.083	-2.05	(M-H)-	5.09346	13.5323	16.5075
32	7.33882	Kaempferol 3-(2'',3''-diacetylrhamnoside)-7-rhamnoside	C31H34O16	Flavonoids related	643.168	644.173	0.51	(M-H)-	7.73282	5.43144	7.78019
33	7.39755	Quercetin 3-(2''-p-hydroxybenzoyl-4''-p-coumarylrhamnoside)	C37H30O15	Flavonoids related	715.172	714.165	0.31	(M+H)+	-0.65917	0.57966	1.66199
34	7.39755	3-O-Methylgallate	C8 H8 O5	Flavonoids related	369.081	184.037	-0.69	(2M+H)+	-1.25673	2.54197	1.24793
35	7.42052	Kaempferol 7-(6''-p-coumarylglucoside)	C30H26O13	Flavonoids related	593.129	594.137	-0.69	(M-H)-	12.1005	13.2399	15.9089
36	7.75967	Kaempferol 3-(2'',3''-diacetylrhamnoside)-7-rhamnoside	C31H34O16	Flavonoids related	643.168	644.173	0.26	(M-H)-	9.5545	9.44099	9.31908
37	7.98	Cyanidin 3-glucogalactoside	C27H31O16	Flavonoids related	612.161	611.152	0.28	(M+H)+	6.70568	6.44167	6.36187
38	8.07241	Methyl 6-O-galloyl-β-D-glucopyranoside	C14H18O10	Flavonoids related	369.08	346.287	-3.8	(M+Na)+	2.17578	2.96243	-14.1434
39	8.40978	Kaempferol 3-rhamnoside-7-xylosyl-(1-2)-rhamnoside	C32H38O18	Flavonoids related	691.184	692.194	-1.21	(M-H)-	16.0656	13.3872	16.0033
40	8.49828	Kaempferol 3-(3''-p-coumarylglucoside)	C30H26O13	Flavonoids related	595.122	594.137	-1.36	(M+H)+	1.63306	1.72586	2.07757
41	8.52276	Kaempferol 3-(4''-p-coumaroylglucoside)	C30H26O13	Flavonoids related	593.122	594.137	-0.69	(M-H)-	7.59088	7.67082	8.33905
42	8.5379	Delphinidin 3-(6-p-coumaroylgalactoside)	C30H28O14	Flavonoids related	612.161	611.14	0.59	(M+H)+	20.603	20.9614	20.9035
43	9.79144	5,3',4'-Trihydroxy-3-methoxy-6,7-methylenedioxyflavone 4'-glucuronide	C23H20O14	Flavonoids related	501.067	520.396	3.4	(M-H2O-H)-	4.82444	6.95198	7.13527
44	10.0707	Luteolin 7-(6''-p-benzoyglucoside)	C28H24O12	Flavonoids related	579.113	580.121	0.51	(M-H)-	0.907709	1.45037	1.66027
45	10.2011	3-dehydroshikimate	C7H8O5	Flavonoids related	153.02	172.136	-0.28	(M-H2O-H)-	-20.6062	-20.6062	-20.6062
46	10.269	Quercetin 3-(6''-ferulylglucoside)	C31H28O15	Flavonoids related	639.14	640.142	0.51	(M-H)-	0.707853	1.6412	1.99687
47	10.3022	Eriodictyol 5-O-glucoside	C21H22O11	Flavonoids related	449.109	450.116	-0.12	(M-H)-	19.5483	19.5137	19.7549
48	10.3173	Leucodelphinidin 3-O-(β-D-glucopyranosyl-(1-4)-α-L-rhamnopyranoside)	C27H34O17	Flavonoids related	611.161	612.168	-0.08	(M-H)-	17.9466	17.7726	17.3502
49	10.4883	3,4,2',3',4',6',α-Heptahydroxychalcone 2'-glucoside	C21H22O13	Flavonoids related	481.098	482.106	0.31	(M-H)-	17.8445	17.5512	16.9195
50	10.5023	Myricetin 3-sambubioside	C26H28O17	Flavonoids related	617.084	616.098	0.51	(M+H)+	11.5333	6.62518	12.0112
51	10.5944	Quercetin 3-(2Gal-apiosylrobinobioside)	C32H38O20	Flavonoids related	743.201	742.194	0.12	(M+H)+	0	8.48048	15.6002
52	10.5944	Quercetin 3-(2G-apiosylrutinoside)	C32H38O20	Flavonoids related	743.186	742.194	1.09	(M+H)+	0	9.10944	15.5439
53	10.6371	Eriodictyol 7-(6-trans-p-coumaroylglucoside)	C30 H28 O13	Flavonoids related	579.151	596.135	0.51	(M-H2O+H)+	7.86174	7.52117	8.08368
54	10.7984	Myricetin 3-(3'''-6'''-diacetylglucosyl)-(1-4)-(2'',3''-diacetylrhamnoside)	C35H38O21	Flavonoids related	821.177	822.184	0.59	(M-H)-	13.9117	12.883	13.0702
55	11.612	Myricetin 3-α-L-arabinopyranoside	C20H18O12	Flavonoids related	431.062	450.125	0.18	(M-H2O-H)-	17.7151	18.646	18.7317
56	11.6968	Myricetin 3-α-L-arabinofuranoside	C20H18O12	Flavonoids related	431.056	432.069	-0.25	(M-H)-	4.05243	4.41279	4.54669
57	11.7655	Isorhamnetin 4'-glucoside	C22H22O12	Flavonoids related	477.104	478.111	1.01	(M-H)-	14.1852	14.1501	14.5071
58	11.7715	Quercetagetin	C15H10O8	Flavonoids related	345.026	318.037	-0.44	(M-H2O+HCOO)-	15.3253	15.7034	17.3652
59	11.978	Ellagic acid	C14H6O8	Flavonoids related	300.999	302.006	-1.24	(M-H)-	24.3381	22.2965	24.8175
60	12.049	Quercetin 3-(2'''-feruloylsophoroside)	C37H38O20	Flavonoids related	829.187	830.189	0.25	(M-H)-	15.7989	13.207	16.1517
61	12.065	Quercetin 3-(6'''-sinapylglucosyl)(1-2)-galactoside	C38H40O21	Flavonoids related	813.187	814.194	0.19	(M-H)-	15.5842	15.1446	15.7882
62	12.0927	Quercetagetin 6,3',4'-trimethyl ether	C18H16O8	Flavonoids related	365.062	364.056	0.49	(M+H)-	7.48813	12.2082	15.8891
63	12.3013	Catechin-4-ol 3-O-β-D-galactopyranoside	C21H24O12	Flavonoids related	449.109	468.411	-0.28	(M-H2O-H)-	2.26883	1.83133	1.56886
64	12.3947	Leucodelphinidin 3-O-α-L-rhamnopyranoside	C21H24O12	Flavonoids related	449.102	450.116	0.51	(M-H)-	1.77176	1.63713	1.28647
65	12.5095	Okanin 4'-α-L-arabinofuranosyl-(1-4)-glucoside	C26H30O15	Flavonoids related	581.152	582.159	-0.12	(M+H)+	10.6664	10.4636	9.98261
66	12.6152	Cyanidin-3-O-(6''-O-malonyl-2''-O-glucuronyl)glucoside	C30H30O20	Flavonoids related	711.142	710.134	-0.08	(M+H)+	3.91738	4.53515	4.59629
67	13.1501	Epicatechin 3-O-gallate-(4β->6)-epigallocatechin 3-O-gallate	C44 H34 O21	Flavonoids related	879.143	898.159	-0.38	(M-H2O-H)-	-2.80456	5.4705	14.0121
68	13.1973	3,3',4',5,7-Pentahydroxyflavanone	C15H12O7	Flavonoids related	285.041	304.252	-1.05	(M-H2O-H)-	17.4989	17.7788	18.0304
69	13.3567	Methyl 4,6-di-O-galloyl-β-D-glucopyranoside	C21H22O14	Flavonoids related	497.092	498.099	0.27	(M-H)-	14.8612	14.6539	15.0233
70	13.3956	Kaempferol 3-(6G-malonylneohesperidoside)	C30H32O18	Flavonoids related	725.15	726.16	0.47	(M-H)-	15.1337	12.9143	15.1111
71	13.5916	Prenyl apiosyl-(1-6)-glucoside	C16H28O10	Flavonoids related	385.147	384.14	0.49	(M+H)+	17.0491	17.1384	17.2669
72	13.68	3,3'-Digalloylprodelphinidin B2	C44H34O22	Flavonoids related	959.157	914.141	-1.12	(M+HCOO)-	11.473	12.524	14.509
73	13.803	Quercetin 3-O-(6''-acetyl-glucoside)	C23H22O13	Flavonoids related	487.09	488.096	-0.12	(M-H)-	-0.466892	-0.3806	-0.54615
74	13.8357	Isorhamnetin 3-(4''-sulfatorutinoside)	C28H32O19S	Flavonoids related	749.112	750.134	1.09	(M-H)-	12.6479	12.2065	12.5109
75	14.1854	Apigenin 7-(3''-acetyl-6''-E-p-coumaroylglucoside)	C32H28O13	Flavonoids related	601.133	620.153	-0.25	(M-H2O-H)-	8.15779	8.30055	8.03436
76	14.191	epigallocatechin	C15H14O7	Flavonoids related	289.071	306.074	1.01	(M-H2O+H)+	14.9083	5.98424	2.50861
77	14.1933	4-Hydroxymethylcatechol	C7H8O3	Flavonoids related	121.037	140.026	-0.44	(M-H2O+H)+	-0.078599	6.23134	7.80541
78	14.3947	5,6,7,3',4',5'-Hexamethoxyflavanone	C21H24O8	Flavonoids related	427.136	404.147	0.19	(M+Na)+	3.63736	16.79	14.586
79	14.8127	Epicatechin 3-O-p-hydroxybenzoate	C22H18O8	Flavonoids related	409.1	410.1	0.47	(M-H)-	17.3256	16.3757	14.3762
80	14.925	Luteolin 7-sulfate-3'-rutinoside	C27H30O18S	Flavonoids related	655.1	656.114	1.09	(M-H)-	14.1072	13.9978	14.4545
81	14.9502	Isorhamnetin 3-(6''-(E)-sinapoylsophoroside)	C39H42O21	Flavonoids related	827.202	828.21	-0.44	(M-H)-	12.8493	12.2514	14.5563
82	14.9564	Methylsyringin	C18H26O9	Flavonoids related	385.11	386.158	-0.45	(M-H)-	16.1224	13.7753	16.0861
83	15.0283	Quercetin 3'-xyloside	C20H18O11	Flavonoids related	415.06	416.074	0.47	(M-H)-	0.507921	0.483696	0.178268
84	15.0365	Quercetin 3,7-diglucuronide	C27H26O19	Flavonoids related	635.12	636.097	-1.09	(M-H)-	1.94121	1.81256	2.24713
85	15.1025	Quercetin 3-(3'',6''-di-p-coumarylglucoside)	C39H32O16	Flavonoids related	755.161	756.171	3.65	(M-H)-	15.244	12.681	14.7641
86	15.278	Quercetin 3-(2''-galloyl-α-L-arabinopyranoside)	C27H22O15	Flavonoids related	585.089	586.094	2.03	(M-H)-	1.83223	1.52243	2.23052
87	15.377	Gallocatechin-4-β-ol	C15H14O8	Flavonoids related	321.062	322.069	-1.28	(M-H)-	-4.51279	0.996834	2.28841
88	15.4713	Epigallocatechin 3,5,-di-O-gallate	C29H22O15	Flavonoids related	609.084	610.098	-1.09	(M-H)-	17.6528	17.6293	17.8514
89	15.8896	5,2',5'-Trihydroxy-3,6,7,4'-tetramethoxyflavone 5'-glucoside	C25H28O14	Flavonoids related	557.127	552.185	-1.43	(M-H2O+Na)+	-1.09933	-1.29454	-1.66825
90	16.1163	4,5-Di-O-methyl-8-prenylafzelechin-4 β-ol	C22H26O6	Flavonoids related	385.164	386.171	0.23	(M-H)-	2.22494	2.2027	1.49851
91	16.2897	4,2',4',α-Tetrahydroxydihydrochalcone	C15H14O5	Flavonoids related	275.091	274.084	0.34	(M+H)+	-14.132	-18.418	-15.3142
92	16.5687	Isorhamnetin 3-(6''-acetylgalactoside)	C24H24O13	Flavonoids related	501.106	502.111	-1.26	(M-H)-	5.71387	5.97589	6.03073
93	16.8758	Kaempferol 3-(6''-galloylgalactoside)	C28H24O15	Flavonoids related	581.017	582.098	0.51	(M-H)-	2.04338	1.62591	1.74513
94	16.9584	Okanin 4'-O-(2''-O-caffeoyl-6''-O-acetylglucoside)	C32H30O15	Flavonoids related	699.151	700.16	0.19	(M-H)-	15.7199	10.124	0
95	17.3197	Myricetin 3-rutinoside	C27H30O17	Flavonoids related	625.108	626.148	0.24	(M-H)-	6.95171	6.82964	7.19791
96	17.4102	Kaempferol 3-(2''-galloylglucoside)	C28H24O15	Flavonoids related	599.11	600.109	0.51	(M-H)-	6.82319	6.30291	6.51181
97	17.4519	Myricetin 3,3'-digalactoside	C27H30O18	Flavonoids related	641.13	642.142	-0.22	(M-H)-	12.9199	12.6011	14.7508
98	17.8058	Luteolin 7-O-(2-apiofuranosyl-4-glucopyranosyl-6-malonyl)glucopyranoside	C35H40O23	Flavonoids related	887.202	888.21	0.24	(M-H)-	14.2669	12.7181	14.7614
99	18.1611	Flavonol 3-O-[α-L-rhamnosyl-(1-6)-β-D-glucoside]	C27 H30 O12	Flavonoids related	527.154	546.52	2.31	(M-H2O-H)-	2.23883	2.26931	2.88377
100	18.1979	(±)-Naringenin	C15H12O5	Flavonoids related	273.068	272.068	0.21	(M+H)+	-5.44258	6.05682	6.93261
101	18.2609	Myricetin 3-arabinoside	C20H18O12	Flavonoids related	449.07	450.08	0.29	(M-H)-	13.4229	10.8052	15.3869
102	18.3125	HMBOA-Glc	C15H19NO9	Flavonoids related	358.11	357.105	0.21	(M+H)+	0	6.92534	15.6733
103	18.6322	Quercetin 3-(2''-galoylrutinoside)	C34H34O20	Flavonoids related	807.174	808.181	1.36	(M-H)-	15.7168	13.4559	15.6815
104	18.6351	Quercetin 3-(3R-glucosylrutinoside)	C33H40O21	Flavonoids related	771.19	772.205	0.51	(M-H)-	1.83159	1.56279	1.52709
105	19.2	Ethyl 3-hydroxyoctanoate O-[glucosyl-(1-6)-glucoside]	C22H40O13	Flavonoids related	513.148	512.148	1.27	(M+H)+	0.040987	-0.0899391	0.655664
106	19.2546	Quercetin 3-galactosyl-(1-4)-rhamnoside	C27H30O16	Flavonoids related	609.14	610.153	-2.05	(M-H)-	1.77436	1.73013	2.0494
107	19.2874	8-Methoxyeriodictyol	C16H14O7	Flavonoids related	341.064	318.281	2.18	(M+Na)+	0.509376	1.62216	2.18547
108	19.5587	ent-Catechin 7-O-β-D-glucopyranoside	C21H24O11	Flavonoids related	457.111	452.122	0.27	(M-H2O+Na)+	-11.4247	-0.238005	0.689162
109	19.5795	Epicatechin 5-O-β-D-glucopyranoside	C21H24O11	Flavonoids related	475.121	452.14	0.51	(M+Na)+	-8.26243	2.47218	3.46965
110	19.5942	Kaempferol 3-(2'',3''-diacetyl-4''-(Z)-p-coumaryl-6''-(E)-p-coumarylglucoside)	C43H36O17	Flavonoids related	869.19	870.202	-0.055	(M-H)-	15.1165	12.4969	14.473
111	19.6871	(-)-Epigallocatechin 7-glucuronide	C21H22O13	Flavonoids related	487.086	482.392	2.64	(M-H2O+Na)+	-4.40893	-0.0792091	0.574333
112	19.7874	3-tert-Butyl-5-methylcatechol	C11H16O2	Flavonoids related	163.112	180.115	0.26	(M-H2O+H)+	15.8989	17.0081	17.0569
113	20.1911	Luteolin 7-O-(2-apiosyl-4-glucosyl-6-malonyl)-glucoside	C35H40O23	Flavonoids related	869.197	870.204	1.61	(M-H)-	2.31023	1.74078	1.91565
114	20.1956	Kaempferol 3-(2''-feruloylglucosyl)-(1-2)-(6''-malonylglucoside)	C40H40O22	Flavonoids related	853.178	854.187	-1.01	(M-H)-	0.665684	0.565933	0.544989
115	20.4835	Kaempferol 3-xyloside	C20H18O10	Flavonoids related	399.07	400.079	-2.05	(M-H)-	0.687187	1.53333	2.16653
116	20.5355	naringenin 7-O-β-D-glucoside	C21H22O10	Flavonoids related	433.099	434.121	0.73	(M-H)-	11.5135	9.71098	13.6494
117	20.7	Luteolin 7-glucosyl-(1-6)-(4'''-caffeoylglucoside)	C36H36O19	Flavonoids related	795.17	794.167	0.51	(M+H)+	0.360331	0.361643	0.471869
118	21.015	Myricetin 3-(4''-malonylrhamnoside)	C24H22O15	Flavonoids related	531.07	532.082	0.72	(M-H)-	14.0087	13.4253	13.508
119	21.0572	Kaempferol 3-glucuronide-7-glucoside	C27H28O17	Flavonoids related	605.11	606.119	1.36	(M-H)-	6.85679	6.79546	7.05936
120	21.2855	Okanin 3',4'-diglucoside	C27H32O16	Flavonoids related	595.167	612.169	0.31	(M-H2O+H)+	-1.75087	-1.94679	-1.7635
121	21.3235	Kaempferol 3-(2''-p-coumarylglucoside)	C30H26O13	Flavonoids related	575.119	576.126	0.86	(M-H)-	3.25835	4.28804	4.30529
122	21.3857	2,3,4,2',4',6'-Hexamethoxychalcone	C21H24O7	Flavonoids related	411.134	388.152	0.68	(M+Na)+	17.0248	15.9846	12.917
123	21.4598	Epicatechin 5-O-β-D-glucopyranoside-3-benzoate	C28H28O12	Flavonoids related	555.14	556.158	0.15	(M-H)-	16.7362	13.6496	16.1649
124	21.8855	α,4,2'-Trihydroxy-4''-O-geranyldihydrochalcone	C24H28O5	Flavonoids related	397.121	396.194	0.76	(M+H)+	15.9987	12.2346	15.2503
125	21.9759	Epigallocatechin 3-O-cinnamate	C24H20O8	Flavonoids related	437.122	436.115	0.72	(M-H)-	1.12755	1.68031	2.2199
126	22.4	Luteolin 7,3'-dimethyl ether 5-glucoside	C24H26O10	Flavonoids related	457.14	456.139	2.31	(M+H)+	-1.09987	-2.20883	1.03784
127	22.409	Catechin-4-β-ol	C15H14O7	Flavonoids related	287.056	306.074	0.67	(M-H2O-H)-	19.167	18.6805	18.3507
128	22.4133	(R)-Rutaretin 1'-(6''-sinapoylglucoside)	C31H34O14	Flavonoids related	611.175	630.195	0.39	(M-H2O-H)-	20.3866	19.4968	19.0218
129	22.4929	Quercetin 3-(4''-malonylrhamnoside)	C24H22O14	Flavonoids related	515.08	516.09	0.15	(M-H)-	8.64239	13.1255	16.2612
130	22.7335	Leucocyanidin	C15H14O7	Flavonoids related	287.056	306.063	0.18	(M-H2O-H)-	18.124	18.5523	18.6648
131	23.7487	Kaempferol 3-(4''-(E)-p-coumarylrobinobioside)	C36H36O17	Flavonoids related	739.18	740.195	0.72	(M-H)-	1.39494	1.36942	1.27313
132	23.8647	Kaempferol 3-rhamnosyl-(1-3)(4'''-p-coumarylrhamnosyl)(1-6)-glucoside	C42H46O21	Flavonoids related	885.24	886.253	0.15	(M-H)-	1.5655	1.45955	1.46233
133	24.327	Kaempferol 3-(2''-(E)-p-coumaroyl-α-L-arabinofuranoside)-7-rhamnoside	C35H34O16	Flavonoids related	709.17	710.184	0.32	(M-H)-	10.0268	9.74197	11.6711
134	25.7376	Quercetin 3-(2'''-galloylglucosyl)-(1-2)-α-L-arabinofuranoside	C33H32O20	Flavonoids related	775.14	776.15	1.61	(M-H)-	15.0715	12.0737	14.6472
135	25.738	Okanin 4'-O-(2''-O-caffeoyl-6''-O-p-coumaroylglucoside)	C39H34O16	Flavonoids related	739.16	740.174	0.86	(M-H)-	2.50357	1.61696	1.96473
136	25.9009	Quercetin 3-sambubioside-3'-glucoside	C32H38O21	Flavonoids related	763.167	758.191	0.61	(M-H2O+Na)+	-1.78623	-0.502808	0.371357
137	26.1305	7-Hydroxy-5,4'-dimethoxy-8-methylisoflavone 7-O-rhamnoside	C24H26O9	Flavonoids related	441.153	458.158	0.27	(M-H2O+H)-	-1.27432	-10.9468	-2.23533
138	8.521	3-O-Caffeoylquinic acid	C16H18O9	Flavonoids related	353.088	354.095	-0.44	(M-H)-	11.9468	16.8722	17.3104
139	8.77868	Quinic acid	C7H12O6	Flavonoids related	173.053	192.014	0.51	(M-H2O-H)-	1.01064	0.815992	0.644722
140	9.47495	3-O-Caffeoyl-1-O-methylquinic acid	C17H20O9	Flavonoids related	367.104	368.111	0.34	(M-H)-	0.929182	1.30255	1.8752
141	10.611	3-O-p-Coumaroylquinic acid	C16H18O8	Flavonoids related	337.109	338.131	0.42	(M-H)-	-20.3138	-20.3138	-20.3138
142	20.1937	3,5-Dicaffeoyl-4-succinoylquinic acid	C29H28O15	Flavonoids related	597.129	616.126	-2.05	(M-H2O-H)-	16.0946	13.0564	14.4998
143	26.9802	8-Methylcaffeine	C9 H12 N4 O2	Flavonoids related	231.084	208.095	3.09	(M+Na)+	16.8022	18.5403	18.8714
144	9.09722	1-Acetylindole	C10H9NO	Indole related	141.058	159.046	0.51	(M+NH4)+	5.49798	13.0171	16.2958
145	9.10339	5-Methoxyindoleacetate	C11H11NO3	Indole related	204.048	205.048	-1.21	(M-H)-	0.847658	1.89499	2.51575
146	16.2969	S-2-(Indol-3-yl)acetyl-CoA	C31H43N8O17P3S	Indole related	905.154	924.168	-0.25	(M-H2O-H)-	18.0704	18.1416	17.6232
147	25.2391	2-(1H-Indol-4-yloxy)-1-[[(1-methylethyl)amino]methyl]ethyl β-D-Glucopyranosiduronic Acid	C20H28N2O8	Indole related	423.156	424.186	0.67	(M-H)-	22.8637	21.4673	21.0376
148	5.39921	5-O-Caffeoylshikimic acid	C16 H16 O8	Phenylpropanoids related	335.092	336.085	-1.37	(M-H)-	0	9.4059	15.9458
149	6.188	L-Phenylalanine	C9H11NO2	Phenylpropanoids related	164.072	165.079	0.31	(M-H)-	1.00117	1.32263	1.3549	standard
150	6.188	trans-Cinnamic acid	C9H8O2	Phenylpropanoids related	166.086	148.052	0.58	(M+NH4)+	18.0378	3.25656	-1.30042	standard
151	6.28966	p-coumaric acid	C9H8O3	Phenylpropanoids related	163.04	164.048	-1.21	(M-H)-	-20.1151	-20.1151	-10.4887	standard
152	6.904	Methyl 4-hydroxycinnamate	C10H10O3	Phenylpropanoids related	237.077	178.063	-1.14	(M+CH3COO)-	0.283618	1.05166	1.70056
153	8.258	trans-3-Coumaric acid	C9H8O3	Phenylpropanoids related	163.04	164.048	0.58	(M-H)-	1.25227	0.784988	0.322838
154	8.283	4-hydroxybenzoic acid	C7H6O3	Phenylpropanoids related	137.024	138.032	0.37	(M-H)-	-0.0405745	0.592723	1.45757
155	8.29212	Methyl salicylate O-[rhamnosyl-(1-6)-glucoside]	C20H28O12	Phenylpropanoids related	501.166	460.158	0.51	(M-H2O+CH3COO)-	8.11018	16.3091	16.4708
156	9.07104	2,5-dihydroxybenzoic acid	C7H6O4	Phenylpropanoids related	213.041	154.027	-0.21	(M+CH3COO)-	3.08005	2.5344	2.08057
157	10.6987	trans-2,3,4-Trimethoxycinnamate	C12H14O5	Phenylpropanoids related	219.074	238.017	0.91	(M-H2O-H)-	2.92818	3.0615	3.1891
158	10.758	Salicylic acid	C7H6O3	Phenylpropanoids related	137.066	138.059	0.12	(M-H)-	-0.284942	0.957992	2.02579	standard
159	10.7944	4-(2-Nitroethyl)phenyl primeveroside	C19H27NO12	Phenylpropanoids related	466.135	461.117	1.09	(M-H2O+Na)+	-0.494448	-1.05914	-0.995911
160	12.1925	1-O-Sinapoyl-β-D-glucose	C17H22O10	Phenylpropanoids related	367.104	386.121	0.37	(M-H2O-H)-	1.14764	0.82895	0.782113
161	14.0017	3-Hydroxybenzaldehyde primeveroside	C18H24O11	Phenylpropanoids related	439.114	416.131	0.59	(M+Na)+	0.510217	1.14262	1.88207
162	14.1964	Methyl salicylate	C8H8O3	Phenylpropanoids related	151.04	152.047	0.39	(M-H)-	1.08683	0.876934	0.848869
163	14.9983	Benzyl β-primeveroside	C18H26O10	Phenylpropanoids related	420.18	402.105	0.47	(M+NH4)+	0.696993	1.709	2.92365
164	16.0689	Phenylalanyl-Tryptophan	C20H21N3O3	Phenylpropanoids related	374.147	351.157	2.19	(M+Na)+	19.9008	19.873	19.7413
165	16.1326	p-coumaraldehyde	C9H8O2	Phenylpropanoids related	131.042	148.042	-0.21	(M-H2O+H)+	3.05921	6.23248	10.8001
166	16.2795	3-Hydroxybenzaldehyde	C7H6O2	Phenylpropanoids related	123.044	122.037	-3.82	(M+H)+	-18.8707	-18.8707	-9.40403
167	16.2897	2-oxo-3-phenylpropanoate	C9H8O3	Phenylpropanoids related	147.044	164.047	0.19	(M-H2O+H)+	-20.1151	-20.1151	-10.4887
168	16.2897	2'-Hydroxy-4'-methoxycinnamoyl-β-D-glucose	C16H20O9	Phenylpropanoids related	339.107	356.111	0.28	(M-H2O+H)+	-14.2218	-8.21906	-1.22435
169	16.3654	2,5-Dimethoxycinnamic acid	C11H12O4	Phenylpropanoids related	207.08	208.072	0.38	(M-H)-	0	4.57876	17.2924
170	16.7442	2-Hydroxy-3,4-dimethoxybenzoic Acid	C9H10O5	Phenylpropanoids related	197.042	198.053	-2.05	(M-H)-	16.4352	11.5597	16.2991
171	17.0788	Phenylethyl primeveroside	C19H28O10	Phenylpropanoids related	415.099	416.168	0.34	(M-H)-	9.86147	7.87285	3.00486
172	17.0979	2-Phenylethyl β-D-glucopyranoside	C14H20O6	Phenylpropanoids related	285.126	284.126	-0.54	(M+H)+	4.595	9.31332	11.8419
173	17.3193	2-Phenylethyl primeveroside	C19H28O10	Phenylpropanoids related	475.18	416.168	0.24	(M+CH3COO)-	15.3248	13.1936	15.5525
174	18.4966	3',4',5'-Trimethoxycinnamyl alcohol	C12H16O4	Phenylpropanoids related	207.094	224.088	0.67	(M-H2O+H)+	-0.186127	0.624548	1.34519
175	18.6722	Ethylvanillin glucoside	C15H20O8	Phenylpropanoids related	329.016	328.045	-2.03	(M+H)+	-1.40671	5.48896	14.6117
176	19.2877	Sinapic acid	C11H12O5	Phenylpropanoids related	223.216	224.208	0.29	(M-H)-	17.0893	17.4888	17.8967	standard
177	20.1862	prolyl-L-phenylalanine	C14H18N2O3	Phenylpropanoids related	261.103	262.132	0.53	(M-H)-	-4.02026	-7.08735	-17.3484
178	20.6862	Linocinnamarin	C16H20O8	Phenylpropanoids related	323.112	340.128	0.24	(M-H2O+H)+	-1.15191	-1.02462	0.0104666
179	20.8862	4-Hydroxyphenylglyoxylate	C8H5O4	Phenylpropanoids related	149.024	166.019	0.18	(M-H2O-H)-	9.40718	8.11865	6.61709
180	22.4128	4-hydroxyphenylpyruvate	C9H8O4	Phenylpropanoids related	161.024	180.157	1.24	(M-H2O-H)-	17.6323	17.1137	16.6471
181	22.9	4-Hydroxy-3-prenylbenzoic acid glucoside	C18H24O8	Phenylpropanoids related	391.129	368.147	0.29	(M+Na)+	4.46706	4.35325	7.3716
182	25	Isopropyl 3-(3,4-dihydroxyphenyl)-2-hydroxypropanoate	C12H16O5	Phenylpropanoids related	245.08	222.09	1.61	(M+Na)+	15.2429	4.60868	14.1798
183	25.0821	3-phenylpropionic acid	C9H10O2	Phenylpropanoids related	149.115	150.105	0.23	(M-H)-	-0.162676	0.0198994	-4.9262
184	25.2716	4-Dimethylamino-Phe	C11H16N2O2	Phenylpropanoids related	207.106	208.121	0.64	(M-H)-	19.3802	18.4522	18.3318
185	25.6	Ferulic acid	C10H10O4	Phenylpropanoids related	193.05	194.042	-1.53	(M-H)-	10.5677	10.7945	2.91226	standard
186	27.03	3-Phenylpropanal	C9H10O	Phenylpropanoids related	135.103	134.073	0.29	(M+H)+	-0.993151	-1.18258	-0.171509
187	18.6722	Ethylvanillin glucoside	C15H20O8	Phenylpropanoids related	329.016	328.045	-2.03	(M+H)+	-1.40671	5.48896	14.6117
188	19.4	Vanillyl alcohol	C8H10O3	Phenylpropanoids related	136.053	154.063	1.29	(M-H2O)+	-4.31362	-4.01891	0.80687
189	1.46609	2-C-Methyl-D-erythritol 2,4-cyclodiphosphate (MECDP)	C5H12O9P2	Terpenoid backbone biosynthesis	304.989	278.091	-1.21	(M-H2O+HCOO)-	-0.666901	-0.456326	-0.383863
190	1.90263	Dimethylallylpyrophosphate (DMAPP)	C5H12O7P2	Terpenoid backbone biosynthesis	227.017	246.067	0.31	(M-H2O-H)-	0.835555	1.04996	0.668928	standard
191	2.04663	4-(Cytidine 5'-diphospho)-2-C-methyl-D-erythritol (CDP-ME)	C14H25N3O14P2	Terpenoid backbone biosynthesis	520.083	521.083	-2.05	(M-H)-	1.88073	1.33986	0.729077
192	14.0935	Geranylgeranyl pyrophosphate (GGPP)	C20H36O7P2	Terpenoid backbone biosynthesis	449.111	450.116	0.18	(M-H)-	8.32113	8.16187	7.68862	standard
193	15.4895	3,7-Dimethyl-2,7-decadien-1,10-dioic acid	C12H18O4	Terpenoids related	209.117	226.12	-0.28	(M-H2O+H)+	11.7675	16.6972	16.606
194	9.66866	Farnesyl pyrophosphate (FPP)	C15H28O7P2	Terpenoids related	381.309	382.319	2.6	(M-H)-	-0.421592	-0.512336	-1.43586	standard
195	8.7945	Furaneol 4-(6-malonylglucoside)	C15H20O11	Terpenoids related	359.098	376.313	2.19	(M-H2O+H)+	-1.32697	-0.909775	0.385271
196	15.9346	trans-p-Menthane-1,7,8-triol 8-glucoside	C16H30O8	Terpenoids related	349.096	350.194	0.68	(M-H)-	15.6798	16.1512	16.2812
197	17.1952	1,2,10-Trihydroxydihydro-trans-linalyl oxide 7-O-β-D-glucopyranoside	C16H30O10	Terpenoids related	405.166	382.156	0.51	(M+Na)+	0	14.2957	16.2162
198	18.6883	D-Linalool 3-(6''-malonylglucoside)	C19 H30 O9	Terpenoids related	425.178	402.171	0.21	(M+Na)+	16.2213	16.0989	16.0928
199	19.1	(2E)-2,6-Dimethyl-2,7-octadien-1,6-diol-β-D-glucopyranoside (8-OH linalyl β-D-glucopyranoside )	C16H28O7	Terpenoids related	355.166	332.125	1.01	(M+Na)+	-2.85814	1.59007	14.1729
200	19.8869	Geranyl-O-primeveroside	C21H36O10	Terpenoids related	453.121	448.305	2.68	(M-H2O+Na)+	3.51934	-2.86619	-1.36154
201	20.0721	(2E)-4-Hydroxy-3,7-dimethyl-2,6-octadien-1-yl β-D-glucopyranoside (4-OH geranyl acetate β-D-glucopyranoside)	C16H28O7	Terpenoids related	355.292	332.389	1.15	(M+Na)+	0.0742958	1.38082	2.66425
202	20.4868	Linalool 3,7-oxide β-primeveroside	C21H36O11	Terpenoids related	487.216	464.224	0.26	(M+Na)+	-3.2904	11.0593	16.7058
203	20.762	Linalool oxide(?)β-D-glucopyranoside	C16H28O7	Terpenoids related	355.275	332.389	1.26	(M+Na)+	-0.275406	0.49945	-1.54012
204	20.9151	1-deoxy-D-xylulose 5-phosphate	C5H11O7P	Terpenoids related	273.047	214.11	0.87	(M+CH3COO)-	3.21279	3.56623	3.8374
205	21.5855	Linalool oxide (?) β-D-glucopyranoside	C16H28O7	Terpenoids related	355.275	332.389	1.26	(M+Na)+	18.1138	16.9828	16.8654
206	21.7917	p-Menth-3-en-9-al	C10H16O	Terpenoids related	135.109	152.211	0.51	(M-H2O+H)+	4.73212	11.2664	11.9721
207	23.369	Linalool 3,7-oxide -primeveroside	C21H36O11	Terpenoids related	487.216	464.224	0.26	(M+Na)+	1.61052	6.14039	16.4852
208	23.587	Linalool oxide III primeveroside	C21H36O11	Terpenoids related	487.216	464.224	0.26	(M+Na)+	16.8144	15.9705	15.7958
209	23.872	Linalool oxide (?) β-D-glucopyranoside	C16H28O7	Terpenoids related	355.275	332.389	1.26	(M+Na)+	-0.073189	0.200379	-1.79208
210	24.9	Geranyl arabinopyranosyl-glucoside	C21H36O10	Terpenoids related	466.25	448.187	0.72	(M+NH4)+	1.57033	7.1815	8.18369
211	25.1	(3R)-6-Hydroxy-3-isopropenyl-heptanoate	C10H18O3	Terpenoids related	169.115	186.101	1.61	(M-H2O+H)+	0.0391169	0.257004	-2.09646
212	25.1	Geranyl acetate	C12H20O2	Terpenoids related	197.154	196.105	0.86	(M+H)+	-0.0239201	3.02057	0.679535
213	25.2729	(S)-p-Mentha-1,8-dien-10-yl acetate ((S)-Limonen-10-yl acetate)	C12H18O2	Terpenoids related	177.127	194.131	0.26	(M-H2O+H)-	16.9272	16.0694	15.8824
214	25.3	Neryl arabinofuranosyl-glucoside	C21H36O10	Terpenoids related	465.259	448.231	0	(M+NH4)+	0.364536	0.601084	1.48866
215	25.402	L-Linalool 3-O-primeveroside	C21H36O10	Terpenoids related	447.224	448.231	0.19	(M-H)-	-24.2492	-24.2492	-24.2492
216	25.6	Citronellyl β-sophoroside	C22H40O11	Terpenoids related	481.229	480.257	-2.05	(M+H)+	-0.919521	-1.11824	-0.828131
217	26.0271	7-Hydroxyl linalyl 8-O-glucoside	C16H30O7	Terpenoids related	375.21	334.106	1.09	(M-H2O+CH3COO)-	8.12368	4.82056	7.09249
218	26.2	(-)-α-Terpineol	C10H18O	Terpenoids related	137.125	154.101	0.86	(M-H2O+H)+	-0.935253	-1.08217	-0.0067749
219	29.177	D-Linaool-3-O-β-D-primeveroside	C21H36O10	Terpenoids related	447.224	448.231	0.19	(M-H)-	-17.7883	-19.9749	-19.9749
220	26.9132	Geranyl pyrophosphate (GPP)	C10H20O7P2	Terpenoids related	313.19	314.246	1.06	(M-H)-	19.3437	18.5821	18.178
221	3.17518	(Z)-2-Methyl-2-butene-1,4-diol 4-O-β-D-Glucopyranoside	C11H20O7	α-Linolenic acid related	323.142	264.123	-0.69	(M+CH3COO)-	13.4541	9.83161	17.2294
222	20.0026	2,6-Dimethyl-6-O-β-D-quinovopyranosyl-7-octadecenoic acid	C16H28O7	α-Linolenic acid related	315.18	332.393	1.24	(M-H2O+H)+	0	12.5875	16.7117
223	15.184	trans-2-Octenyl acetate	C10H18O2	α-Linolenic acid related	153.127	170.252	1.21	(M-H2O+H)+	-0.042755	1.39264	1.59386
224	21.7772	(2E)-2-Decen-5-yn-4-ol	C10H16O	α-Linolenic acid related	151.12	152.233	0.82	(M+H)+	6.76477	7.77994	8.2202
225	11.9167	Dodecanedioic acid	C12H22O4	α-Linolenic acid related	257.139	230.3	0.39	(M-H2O+HCOO)-	17.7949	18.2631	18.2141
226	16.2906	3-O-(α-L-arabinopyranosyl-(1-6)-β-D-glucopyranosyl) butyl 3R-hydroxybutanoate	C19H34O12	α-Linolenic acid related	459.183	454.176	0.34	(M-H2O+Na)+	-4.59075	-12.6234	-15.4754
227	25.3002	2-O-(β-D-galactopyranosyl-(1-6)-β-D-galactopyranosyl) 2S-hydroxyundecanoic acid	C23H42O13	α-Linolenic acid related	507.244	508.252	-0.19	(M-H)-	21.9689	17.5628	17.4905
228	15.3904	2-Octenedioic acid	C8H12O4	α-Linolenic acid related	155.071	172.179	-1.34	(M-H2O+H)+	-17.3318	-17.3318	-17.3318
229	7.27863	7-epi-12-hydroxyjasmonic acid glucoside	C18H28O9	α-Linolenic acid related	387.089	388.173	1.09	(M-H)-	14.0529	16.155	16.7871
230	8.07587	12-hydroxyjasmonic acid	C12H18O4	α-Linolenic acid related	225.111	226.12	-0.69	(M-H)-	20.3519	19.1563	18.092
231	10.0934	3-hydroxy-tetradecanedioic acid	C14H26O5	α-Linolenic acid related	279.155	274.151	0.43	(M-H2O+Na)+	15.7217	17.149	18.036
232	14.291	2,3-Butanediol glucoside	C10H20O7	α-Linolenic acid related	257.101	256.093	0.25	(M+H)+	-0.679011	-4.59631	-1.06422
233	15.0901	epi-4'-hydroxyjasmonic acid	C12H18O4	α-Linolenic acid related	227.128	226.12	0.21	(M+H)+	0	16.7755	17.7517
234	15.8947	3-hydroxy-decanoic acid	C10H20O3	α-Linolenic acid related	211.131	188.267	-1.24	(M+Na)+	0.156231	-13.0667	-16.6379
235	16.8883	(-)-12-hydroxy-9,10-dihydrojasmonic acid β-D-glucoside	C18H30O9	α-Linolenic acid related	395.168	390.161	-3.82	(M-H2O+Na)+	17.3644	10.8416	12.1611
236	17.6893	(-)-12-hydroxy-9,10-dihydrojasmonic acid	C12H20O4	α-Linolenic acid related	227.126	228.136	0.24	(M-H)-	16.59	16.699	16.8136
237	17.6893	(+)-7-iso-JA	C12H18O3	α-Linolenic acid related	209.118	210.125	0.24	(M-H)-	16.59	16.699	16.8136
238	17.8031	(3R,7S)-epi-jasmonic acid	C12 H18 O3	α-Linolenic acid related	209.108	210.125	0.31	(M-H)-	19.3979	17.7506	16.9715	standard
239	17.873	(+)-7-epi--9,10-dihydrojasmonic acid	C12H20O3	α-Linolenic acid related	211.257	212.285	0.59	(M-H)-	16.4316	17.1869	-
240	18.7452	cis-3-Hexenyl β-primeveroside	C17H30O10	α-Linolenic acid related	417.211	394.12	-1.86	(M+Na)+	4.43645	13.0453	14.3074
241	18.7577	(3R,7R)-(-)-JA	C12 H18 O3	α-Linolenic acid related	209.118	210.125	0.31	(M-H)-	14.9657	12.1511	12.3507	standard
242	18.7624	(3S,7S)-Jasmonic acid	C12 H18 O3	α-Linolenic acid related	209.118	210.125	0.31	(M-H)-	7.47717	12.5376	15.5516	standard
243	18.9669	Jasmolone glucoside	C17H26O7	α-Linolenic acid related	341.167	342.167	1.91	(M-H)-	15.9621	16.3331	4.27856
244	18.9822	Methyl 7-epi-12-hydroxyjasmonate glucoside	C19 H30 O9	α-Linolenic acid related	383.171	402.189	0.53	(M-H2O-H)-	16.7118	17.0151	16.8155
245	18.9889	1-Octen-3-yl primeveroside	C19H34O10	α-Linolenic acid related	427.194	422.467	2.39	(M-H2O+Na)+	3.56215	15.3499	15.9761
246	19.3909	1-Octen-3-yl primeveroside	C19H34O10	α-Linolenic acid related	427.194	422.467	2.39	(M-H2O+Na)+	17.4106	17.3445	17.5027
247	22.7846	Dihydrojasmonic Acid, Methyl Ester	C13H22O3	α-Linolenic acid related	209.146	226.102	0.15	(M-H2O+H)+	-8.51253	1.61399	4.8502
248	24.6	Dihydrojasmonic Acid, Methyl Ester +24.599997	C13H22O3	α-Linolenic acid related	209.146	226.102	0.51	(M-H2O+H)+	6.85438	16.2976	16.7915
249	25.082	1,3S-dihydroxy-8E-decen-5-one	C10H18O3	α-Linolenic acid related	187.136	186.125	0.34	(M+H)+	-0.0673931	0.0463057	-4.77254
250	25.082	2,6-Nonadien-1-ol	C9H16O7	α-Linolenic acid related	123.118	140.226	1.17	(M-H2O+H)-	-0.300133	-0.142191	-5.1237
251	25.082	9S-hydroperoxy-10E,12Z-octadecadienoic acid(9S-HpODE)	C18H32O4	α-Linolenic acid related	311.125	312.157	0.34	(M-H)-	-0.0287453	0.18172	-5.04433
252	25.4816	(+)-7-iso-JA-L-Ile	C18H36O5	α-Linolenic acid related	333.205	310.214	1.89	(M+Na)+	-1.16834	-1.11878	-0.688982
253	26.9802	8-hydroxy-17-octadecene-9,11-diynoic acid(Isanolic Acid)	C18H26O3	α-Linolenic acid related	289.188	290.188	0.19	(M-H)-	-1.27317	-1.22012	-0.490629
254	27	Methyl nonanoate	C10H20O2	α-Linolenic acid related	173.21	172.21	0.72	(M+H)+	5.53648	16.2436	16.7006
255	28	12-OPDA	C18H28O3	α-Linolenic acid related	291.399	292.413	0.54	(M+Na)+	-0.21385	-0.265473	0.393626
256	28.0185	13S-hydroperoxy-10E,12Z-octadecadienoic acid (13S-HpODE)	C18H32O4	α-Linolenic acid related	311.211	312.23	0.48	(M-H)-	-20.2617	-18.2617	-2.789
257	28.7786	2E,4Z,6Z-Nonatrienal	C9H12O	α-Linolenic acid related	119.087	136.194	1.27	(M-H2O+H)+	2.79532	2.8661	-13.1347
258	28.8476	(+/-)-12,13-dihydroxy-9Z,15Z-octadecadienoic aci(α-12,13-DiHODE)	C18H32O4	α-Linolenic acid related	293.22	312.45	1.09	(M-H2O-H)-	15.9339	4.30583	2.10957
259	28.9612	(+/-)-9,10-dihydroxy-6Z,12Z-octadecadienoic acid(γ- 9,10-DiHODE)	C18H32O4	α-Linolenic acid related	293.22	312.45	0.86	(M-H2O-H)-	3.04838	1.45631	1.20993
260	29.0911	3-oxo-2-(cis-2'-pentenyl)-cyclopentane-1-octanoate	C18H29O3	α-Linolenic acid related	294.22	293.42	2.18	(M+H)+	-21.4983	-24.108	-24.108
261	29.3815	18-hydroxy-9S,10R-dihydroxy-octadecanoic acid	C18H30O4	α-Linolenic acid related	333.205	310.214	1.59	(M+Na)+	-1.24397	-0.992711	-0.741103
262	29.5358	9S-hydroperoxy-10E,12Z,15Z-octadecatrienoic acid( 9S-HpOTrE)	C18H30O4	α-Linolenic acid related	309.118	310.105	0.28	(M-H)-	-9.60123	-0.693718	-0.016256
