# Supplementary material for: Integrated proteomic and metabolomic analyses reveal the importance of aroma precursor accumulation and storage in methyl jasmonate-primed tea leaves
Source: Hortic Res. 2021 May 1;8:95. doi: 10.1038/s41438-021-00528-9 (PMC8087812; doi:10.1038/s41438-021-00528-9)
Supplement: Supplementary file 4 — Table S3. Information of standards [file 41438_2021_528_MOESM4_ESM.xlsx]

## Sheet: Sheet1
Information of 12 standards used in key secondary metabolites identification.						Accurate mass (ESI-)
Mixture	RT (min)	Delta ret. (min)	Standards (Sigma)	Molecular	Mass	Prec. m/z(-H)	Prec. m/z(+H)
A	1.998	0.25	Isopentenyl pyrophosphate triammonium salt solution (IPP)	C5H12O7P2	246.09	244.999
B	2.006	0.25	γ,γ-Dimethylallyl pyrophosphate triammonium salt (DMAPP)	C5H12O7P2	246.09	244.999
A	19.102	0.25	Geranyl pyrophosphate ammonium salt (GPP)	C10H20O7P2	314.3	313.061
A	31.178	0.25	Geranylgeranyl pyrophosphate ammonium salt (GGPP)	C20H36O7P2	450.44	443.139
A	26.848	0.25	Farnesyl pyrophosphate ammonium salt (FPP)	C15H37N3O7P2	382.13	381.126
A	18.516	0.25	trans-Cinnamic acid	C9H8O2	148.16	147.045
A	5.99	0.25	L-Phenylalanine	C9H11O2N	165.19		166.086
A	8.218	0.25	trans-3-Coumaric acid	C9H8O2	164.16	163.04
A	6.258	0.25	p-Coumaric acid	C9H8O2	164.16	163.04
B	7.136	0.5	Salicylic acid	C7H6O3	138.12	137.024
A	6.19	0.5	trans-Ferulic acid	C10H10O4	194.18	193.051
A	7.856	0.5	Sinapic acid	C11H12O5	224.21	223.061
NOTE: a, standards with same molecular mass were dissolved in different mixture; b, standards were all dissolved in mixture; c, MS/MS information was attached in supplemental excel named “uplc-standards msms information”.
