# Supplementary material for: Integrated proteomic and metabolomic analyses reveal the importance of aroma precursor accumulation and storage in methyl jasmonate-primed tea leaves
Source: Hortic Res. 2021 May 1;8:95. doi: 10.1038/s41438-021-00528-9 (PMC8087812; doi:10.1038/s41438-021-00528-9)
Supplement: Supplementary file 5 — Table S4. Differential volatile metabolites [file 41438_2021_528_MOESM5_ESM.xlsx]

## Sheet: volatile metabolites
MeJA-primed responsive differential volatile metabolites
	RT (min)	Metabolites	Molecular	Pathways related	CAS Number	Fold changes
NO.						MT_12h/MT_0h	MT_24h/MT_0h	MT_48h/MT_0h
1	5.14484	unknow	-	-	-	-19.9349	-30.0177	-30.0177
2	5.84733	Butane, 1-isocyano-	C5H9N	-	2769-64-4	-9.40672	-9.81193	-28.7894
3	9.64352	unknow	-	-	-	0.630356	1.03031	0.23143
4	18.2951	Bicyclo[2.2.1]heptan-2-ol, 1,7,7-trimethyl-, acetate, exo-	C12H20O2	-	125-12-2	-27.2427	-27.2427	-27.2427
5	18.4338	1H-Indene, 1-ethylidene-	C11H10	-	2471-83-2	9.07357	8.82956	8.18971
6	22.9731	Cyclohexane, 1,5-diethenyl-2,3-dimethyl-, (α,β,β,β)-	C12H20	-	68779-12-4	-0.323513	-26.1215	-26.1215
7	25.2239	Methanesulfonic acid, 2-(2-hydroxy-hexahydropentalen-3a-yl)-ethyl ester	C11H20O4S	-	2000348-84-1	-0.188709	-1.52354	-1.27614
8	39.9284	cis-5,8,11,14,17-Eicosapentaenoic acid	C20H30O2	-	10417-94-4	0.12138	-8.91652	-17.3573
9	41.3154	2-Methyltetracosane	C25H52	-	1560-78-7	-8.64216	-17.3314	-0.0156612
10	51.2586	5-Eicosene, (E)-	C20H40	-	8.97124	8.37248	8.68501	-0.0156612
11	51.6908	Furo[3,4-c]pyridine-3,4(1H,5H)-dione, 6-methyl-	C8H7NO3	-	-0.5863	-8.93349	8.25086	-0.0156612
12	22.0332	1,3,5-Cycloheptatriene, 3,4-diethyl-7,7-dimethyl-	C13H20	-	2000134-18-6	17.7341	-8.43826	-8.43826
13	22.2851	1,5-Cyclooctadiene, 3-(1-methyl-2-propenyl)-	C12H18	-	16538-88-8	-0.0366173	-0.924818	-1.3201
14	28.9281	Tetracyclo[4.4.1.1(7,10).0(2,5)]dodec-3-en-11-ol	C12H16O	-	2000133-68-9	17.8043	16.9227	8.39768
15	32.8517	7,9-Di-tert-butyl-1-oxaspiro(4,5)deca-6,9-diene-2,8-dione	C17H24O3	-	82304-66-3	1.02502	0.739246	-0.206451
16	43.6435	unknow	-	-	-	-8.89733	-25.8171	-0.277454
17	2.5558	Benzene	C6H6	Benzoate degradation	71-43-2	-26.003	-17.4893	-9.13967
18	6.24925	1,4-Dimethylbenzene	C8H10	Benzoate degradation	2000015-26-1	-25.4889	-17.1088	-0.129812
19	17.0415	β-Citral	C10H16O	Carotenoids related	5392-40-5	0.77829	-6.3231	-0.350761
20	21.972	α-Ionone	C13H20O	Carotenoids related	127-41-3	-0.623241	-1.17694	-1.42339
21	22.4176	Dihydro-β-ionol	C13H24O	Carotenoids related	2000189-29-8	-17.7445	-9.35679	-0.470415
22	18.8777	Naphthalene, 2-methyl-	C11H10	Phenylpropanoids related pathways	91-57-6	25.4552	0	0
23	19.4791	3-Formyl-N-methyl-9-[phenylethynyl]dibenzo[2,3-a : 5,6-a'] (1,4)-thiazine	C22H15NOS	Phenylpropanoids related pathways	2000633-91-1	-1.33907	-0.526125	-1.7644
24	22.9921	2,4,6-Trimethylpropiophenone	C12H16O	Phenylpropanoids related pathways	2040-15-5	0.331331	-0.691025	-1.16535
25	23.6153	2H-Pyran-2-one, tetrahydro-6-(2-pentenyl)-, (Z)-	C10H16O2	Phenylpropanoids related pathways	25524-95-2	0	25.7284	0
26	24.0309	2H-Benzocyclohepten-2-one, 3,4,4a,5,6,7,8,9-octahydro-4a-methyl-, (S)-	C12H18O	Phenylpropanoids related pathways	55103-71-4	0.37261	-18.4191	-18.2716
27	27.2007	Cyclohexanecarboxylic acid, cyclohexyl ester	C13H22O2	Phenylpropanoids related pathways	15840-96-7	27.6639	0	0
28	27.4477	2,7-Naphthalenediol, decahydro-	C10H18O2	Phenylpropanoids related pathways	20917-99-1	4.43571	4.33585	3.92444
29	29.7166	3,5-di-tert-butyl-4-hydroxybenzaldehyde	C15H22O2	Phenylpropanoids related pathways	101100-38-3	17.979	17.7681	-8.44168
30	33.6773	1,2-Benzenedicarboxylic acid, dibutyl ester	C16H22O4	Phenylpropanoids related pathways	84-74-2	1.43731	1.36921	0.330156
31	35.1937	Hydroxylamine, O-(phenylmethyl)-	C7H9NO	Phenylpropanoids related pathways	622-33-3	-0.219276	-1.0908	-18.3116
32	7.48785	2-Phenylethyl alcohol	C8H10O	Phenylpropanoids related pathways	60-12-8	17.2612	8.49011	25.3535
33	8.9145	Benzaldehyde	C7H6O	Phenylpropanoids related pathways	100-52-7	17.3641	8.35179	8.4832
34	13.5575	phenylacetaldehyde	C8H8O	Phenylpropanoids related pathways	122-78-1	8.49124	8.29952	-0.0525322
35	14.2038	Benzeneacetonitrile	C8H7N	Phenylpropanoids related pathways	140-29-4	26.2933	0	8.42103
36	14.8383	Benzaldehyde, ethyl-	C9H10O	Phenylpropanoids related pathways	53951-50-1	25.3741	0	0
37	15.7244	Methyl salicylate	C8H8O3	Phenylpropanoids related pathways	119-36-8	0.126232	-0.503397	-9.92352
38	18.6372	2-Phenylnitroethane	C8H9NO2	Phenylpropanoids related pathways	2000074-00-7	27.1348	0	0
39	21.7851	Pentamethylbenzaldehyde	C12H16O	Phenylpropanoids related pathways	17432-38-1	0.62421	-0.740555	-26.0024
40	25.3136	2-Isobutoxyethyl benzoate	C13H18O3	Phenylpropanoids related pathways	2000267-18-8	-27.8024	-27.8024	-1.40305
41	25.3686	Benzoic acid, hept-3-yl ester	C14H20O2	Phenylpropanoids related pathways	1000368-76-7	-8.99793	-8.95746	-9.14333
42	21.6935	α-Terpinene	C10H16O	Terpenoid biosynthesis related	22539-72-6	0.171764	-25.6932	-25.6932
43	10.8055	D-Limonene	C10H16	Terpenoid biosynthesis related	5989-27-5	8.43519	8.42425	25.3716
44	11.4367	β-Ocimene	C10H16	Terpenoid biosynthesis related	13877-91-3	17.2095	16.983	8.47503
45	12.1467	trans-Linalool oxide	C10H18O2	Terpenoid biosynthesis related	2000118-78-7	0.708775	1.55556	0.192434
46	12.6148	trans-Linalool oxide	C10H18O2	Terpenoid biosynthesis related	2000118-78-7	9.87765	9.91827	9.05734
47	12.9673	Linalool	C10H18O	Terpenoid biosynthesis related	78-70-6	1.15765	1.1323	0.499201
48	16.6936	Geraniol	C10H18O	Terpenoid biosynthesis related	106-25-2	-6.74888	-6.5335	-6.60145
49	17.8997	tetrahydro geraniol	C10H22O	Terpenoid biosynthesis related	2000091-47-2	0.319529	-6.61665	0.134172
50	19.8701	1,4-p-Menthadien-7-al	C10H14O	Terpenoid biosynthesis related	22580-90-1	0.630449	-0.745554	-1.00707
51	25.2568	Nerolidol	C15H26O	Terpenoid biosynthesis related	142-50-7	1.11308	0.110863	0.68417
52	26.1731	Cedrol	C15H26O	Terpenoid biosynthesis related	77-53-2	2.36866	2.26986	0.404083
53	26.7728	Di-epi-1,10-cubenol	C15H26O	Terpenoid biosynthesis related	73365-77-2	0	25.5865	8.3705
54	27.078	Muurolol	C15H26O	Terpenoid biosynthesis related	19912-62-0	0	27.3172	25.8122
55	27.2727	p-Mentha-6,8-dien-2-ol (Carveol)	C10H16O	Terpenoid biosynthesis related	35907-10-9	26.1559	26.3077	25.3702
56	27.3607	α-Cadinol	C15H26O	Terpenoid biosynthesis related	481-34-5	-8.48127	11.9555	10.1269
57	28.8069	Farnesol	C15H26O	Terpenoid biosynthesis related	2000268-73-0	26.8853	27.3329	26.4826
58	30.0871	β-Longipinene	C15H24	Terpenoid biosynthesis related	41432-70-6	-8.98916	-25.9432	-25.9432
59	37.4024	Caryophyllene oxide	C15H24O	Terpenoid biosynthesis related	1139-30-6	-8.96049	-25.9184	-25.9184
60	47.6876	Squalene	C30H50	Terpenoid biosynthesis related	111-02-4	-1.62425	-0.785677	-3.36784
61	31.236	Neophytadiene	C20H38	Terpenoid biosynthesis related	504-96-1	-1.05261	-0.432177	-0.964819
62	25.1454	Indole	C8H7N	Tryptophan biosynthesis related	120-72-9	10.178	20.0958	20.0988
63	20.7919	3-Dodecyne	C12H22	α-Linolenic acid related	6790-27-8	0.113106	-25.6336	-25.6336
64	37.7278	13-Oxabicyclo[10.1.0]tridecane	C12H22O	α-Linolenic acid related	286-99-7	-0.213394	-1.08681	-2.26341
65	16.4563	2,5-Hexanedione, 3,4-dihydroxy-3,4-dimethyl-	C8H14O4	α-Linolenic acid related	28123-56-0	9.83555	9.28508	8.98507
66	4.61325	3-Hexanal, (Z)-	C6H12O	α-Linolenic acid related	66-25-1	-0.080574	-0.593876	-1.12942
67	5.07017	3-Pentenal, 4-methyl-	C6H10O	α-Linolenic acid related	5362-50-5	25.7358	16.9033	0
68	5.70846	2-Hexenal, (E)-	C6H10O	α-Linolenic acid related	6728-26-3	-0.130737	-0.578554	-1.18175
69	8.74367	(Z)-2-Heptenal	C7H12O	α-Linolenic acid related	57266-86-1	0.715157	-6.14126	-6.62683
70	9.9775	(E,E)-2,4-Heptadienal	C7H10O	α-Linolenic acid related	4313-3-5	0.151886	17.4183	-8.53377
71	10.2408	3-Hexen-1-ol, acetate, (Z)-	C8H14O2	α-Linolenic acid related	3681-71-8	-9.52457	0.225523	-1.16873
72	10.9763	2,6-Dimethyl-5-heptenal	C9H16O	α-Linolenic acid related	106-72-9	0.300978	-0.401596	-8.69756
73	14.9874	2-Nonen-1-ol	C9H18O	α-Linolenic acid related	22104-79-6	-0.773857	-0.723141	-9.70343
74	23.1084	1-Decanol	C10H22O	α-Linolenic acid related	112-30-1	-9.18319	-9.02699	-17.676
75	24.2286	4-Hexen-3-one, 5-methyl-	C7H12O	α-Linolenic acid related	13905-10-7	8.31854	-8.73069	-8.73584
76	24.6581	2-Butenedioic acid (Z)-, dibutyl ester	C12H20O4	α-Linolenic acid related	105-76-0	8.09106	-0.237978	-8.86874
77	27.2026	Methyl jasmonate	C13H20O3	α-Linolenic acid related	1211-29-6	4.29782	3.66486	1.47255
78	27.8798	Methyl 7-epi-jasmonate	C13H20O3	α-Linolenic acid related	1211-29-6	28.1181	27.5025	16.9054
79	28.2218	Z-4-decenal	C10H18O	α-Linolenic acid related	2000081-97-5	25.9856	8.40527	0
80	29.0135	E-4-decenal	C10H18O	α-Linolenic acid related	65405-70-1	25.7204	0	0
81	30.4528	Methyl 12-oxo-9-dodecenoate	C13H22O3	α-Linolenic acid related	22418-58-2	25.6292	0	0
82	31.7349	3,7,11,15-Tetramethyl-2-hexadecen-1-ol	C20H40O	α-Linolenic acid related	102608-53-7	-1.26574	-0.522347	-1.06984
83	40.4317	13-Octadecenal, (Z)-	C18H34O	α-Linolenic acid related	58594-45-9	-1.4891	-1.01678	-1.12953
84	40.7272	9-Octadecenamide, (Z)-	C18H35NO	α-Linolenic acid related	301-02-0	8.40372	25.5279	0
85	42.5235	Hexanoic acid, 2-ethyl-, hexadecyl ester	C24H48O2	α-Linolenic acid related	59130-69-7	-8.71438	-26.2107	-17.7353
86	42.8857	Dodecane, 2,6,10-trimethyl-	C15H32	α-Linolenic acid related	3891-98-3	-8.59859	-17.3249	-0.215521
87	9.3868	1-Octen-3-one	C8H14O	α-Linolenic acid related	4312-99-6	19.0015	6.28371	0
88	11.7053	Octane, 2,4,6-trimethyl-	C11H24	α-Linolenic acid related	62016-37-9	16.8996	17.0536	25.653
89	20.7118	7-Oxabicyclo[4.1.0]heptan-2-one, 4,4,6-trimethyl-	C9H14O2	α-Linolenic acid related	10276-21-8	8.45132	8.18742	-17.2441
90	21.0887	1,4-Cyclooctadiene, 7-(1-propenyl)-, (Z,Z,Z)-	C11H16	α-Linolenic acid related	132746-14-6	0.462526	-0.840635	-1.17617
91	21.2613	Jasmone, (Z)-	C11H16O	α-Linolenic acid related	488-10-8	2.9639	0.648912	-0.406508
92	26.8851	Cyclopentaneacetic acid, 3-oxo-2-(2-pentenyl)-, methyl ester, [α,α(Z)]-(Methyl jasmonate)	C13H20O3	α-Linolenic acid related	42536-97-0	27.2632	26.4892	16.8931
93	27.5149	Octane, 1,1'-oxybis-	C16H34O	α-Linolenic acid related	629-82-3	-8.81077	-0.0645962	-8.7969
94	27.6764	Methyl 2-[(1RS,2RS,3SR)-3-hydroxy-2-(pent-2'-enyl)cyclopentyl]acetate (Methyl jasmonate)	C13H22O3	α-Linolenic acid related	2000281-00-0	20.4512	19.5868	19.106
95	27.7971	1-Tetradecanol	C14H30O	α-Linolenic acid related	112-72-1	0.122503	-9.02123	-0.248886
96	28.5544	5-Cyclodecene, 1,2-epoxy-	C10H16O	α-Linolenic acid related	2000078-20-5	27.4435	26.8033	25.4198
97	35.806	Gorlic acid	C18H30O2	α-Linolenic acid related	502-31-8	25.7371	0	0
98	35.9205	Cyclododecane	C12H24	α-Linolenic acid related	294-62-2	8.97914	-17.233	8.29065
99	36.1252	9,12-Octadecadienoic acid, methyl ester	C19H34O2	α-Linolenic acid related	2462-85-3	-0.0652113	-6.3692	-6.3692
100	37.1327	9,12,15-Octadecatrienoic acid, methyl ester, (Z,Z,Z)-	C19H32O2	α-Linolenic acid related	301-00-8	-29.5284	-29.5284	-29.5284
